# Supplementary material for: Proteomic characterization and cytotoxic potential of proteins from Cuscuta (Cuscuta epithymum (L.) crude herbal product against MCF-7 human breast cancer cell line
Source: BMC Complement Med Ther. 2024 May 20;24:195. doi: 10.1186/s12906-024-04495-1 (PMC11103822; doi:10.1186/s12906-024-04495-1)
Supplement: Supplementary file 1 — Supplementary Material 1 [file 12906_2024_4495_MOESM1_ESM.xlsx]

## Sheet: Protein groups in CP,P1,P2,P3
Table S1a. Protein groups identified in CP.
Accession	-10lgP	Coverage (%)	Peptides	Unique	Avg. Mass	Description
A0A328CZ25	38.84	3	1	1	48175	transaldolase
A0A328CZC6	64.12	6	1	1	12773	Non-specific lipid-transfer protein
A0A328D0B9	115.97	9	4	4	84732	5-methyltetrahydropteroyltriglutamate--homocysteine S-methyltransferase
A0A328D0E4	38.71	8	1	1	11897	Non-specific lipid-transfer protein
A0A328D4A0	112.66	12	4	1	49388	Elongation factor 1-alpha
A0A328D809	42.14	4	1	1	50250	Seed biotin-containing protein SBP65
A0A328DBX0	46.5	3	1	1	94078	Tr-type G domain-containing protein
A0A328DBY2	132.96	24	5	5	15779	Histone H2B
A0A328DJR3	121.86	12	3	3	47791	phosphopyruvate hydratase
A0A328DK14	62.56	4	1	1	38886	Cysteine protease
A0A328DMH7	151.89	16	5	3	20922	23 kDa jasmonate-induced protein-like
A0A328DY37	171.31	25	9	1	63078	Heat shock protein 70
A0A328DYV2	78.84	4	2	2	90983	5-methyltetrahydropteroyltriglutamate--homocysteine S-methyltransferase
A0A328DZW8	127.52	50	5	5	11409	Histone H4
A0A328E3G1	57.53	4	1	1	51991	Carboxypeptidase
A0A328E9R4	109.27	11	3	3	37000	Glyceraldehyde-3-phosphate dehydrogenase
A0A484K5I4	74.63	2	2	2	64290	RuBisCO large subunit-binding protein subunit beta chloroplastic
A0A484K940	129.38	7	4	4	66926	Threonine dehydratase
A0A484KB31	146.81	17	5	5	32554	Lactoylglutathione lyase
A0A484KCL7	45.61	4	1	1	53372	Carboxypeptidase
A0A484KE39	70.14	3	1	1	54816	Peptidase A1 domain-containing protein
A0A484KGB8	106.17	22	3	2	29997	thioredoxin-dependent peroxiredoxin
A0A484KGZ9	72.99	8	1	1	15718	Superoxide dismutase [Cu-Zn]
A0A484KPA4	69.9	3	2	2	95534	Alpha-glucosidase
A0A484LCW0	134.58	22	4	2	18868	Histone H2A
A0A484LDJ5	73.71	13	2	1	29197	thioredoxin-dependent peroxiredoxin
A0A484LMB8	66.08	3	1	1	42210	Fructose-bisphosphate aldolase
A0A484LMQ9	128.05	21	3	3	21692	Superoxide dismutase [Cu-Zn]
A0A484LXA6	130.96	11	3	1	21998	23 kDa jasmonate-induced protein-like
A0A484LXP4	37.65	6	1	1	17673	SHSP domain-containing protein
A0A484M8R1	37.65	11	1	1	11650	Uncharacterized protein
A0A484MH63	100.48	2	3	3	182229	RNase H type-1 domain-containing protein
A0A484MHR5	108.61	10	4	1	38545	Peroxidase
A0A484ML31	67.88	8	2	2	34722	Aspergillus nuclease S1
A0A484MNU9	103.26	24	3	3	17870	Bet v I/Major latex protein domain-containing protein
A0A484MRC4	106.49	34	3	1	16235	Histone H2A
A0A484MRG7	168.64	22	9	1	70713	Heat shock protein 70
A0A484MTB2	150.34	54	5	5	16862	EF-hand domain-containing protein
A0A484N100	61.31	6	2	2	42946	Uncharacterized protein
A0A484N2X9	68.12	14	1	1	17155	Plastocyanin
A0A484N4G7	149.02	4	5	5	131200	Polyubiquitin
A0A484N6V4	105.55	12	4	1	49339	Elongation factor 1-alpha
A0A484NCS0	147.67	26	6	6	36151	Malate dehydrogenase
A0A484NDH3	41.83	6	1	1	24992	SHSP domain-containing protein
A0A484NF66	62.89	12	2	2	15302	Histone H3
A0A484NHI7	73.06	10	2	2	39658	14-3-3 domain-containing protein
A0A484NHX2	165.62	39	6	6	27146	Triosephosphate isomerase
A0A484NHY2	143.46	10	4	1	48154	Cupin type-1 domain-containing protein
A0A484NKB6	97.24	6	3	1	77610	alpha-amylase
A0A484NL58	53.65	3	1	1	53093	Adenosylhomocysteinase
A0A484NLU6	134.18	3	4	1	159092	Cupin type-1 domain-containing protein
C8XRB5	162.14	26	6	4	49316	Ribulose bisphosphate carboxylase large chain (Fragment)
Q42678	106.54	10	3	1	46996	Alpha-amylase (Fragment)
Q6E2Y3	44.82	3	1	1	46032	ATP synthase subunit alpha (Fragment)
Q6Q527	121.42	12	3	1	48246	Ribulose bisphosphate carboxylase large chain (Fragment)
Table S1b. Protein groups identified in gel filtration peak P1.
Accession	-10lgP	Coverage (%)	Peptides	Unique	Avg. Mass	Description
A0A328DMH7	151.89	12	5	3	20922	23 kDa jasmonate-induced protein-like
A0A484N4G7	149.02	3	5	5	131200	Polyubiquitin
A0A484MH63	100.48	1	3	3	182229	RNase H type-1 domain-containing protein
A0A328D680	100.48	4	3	3	37276	Strictosidine synthase conserved region domain-containing protein
A0A484M4W1	74.11	5	1	1	56497	Carboxypeptidase
A0A484KGZ9	72.99	8	1	1	15718	Superoxide dismutase [Cu-Zn]
A0A484KE39	70.14	3	1	1	54816	Peptidase A1 domain-containing protein
A0A328CZC6	64.12	6	1	1	12773	Non-specific lipid-transfer protein
A0A484NAX7	64.12	6	1	1	12746	Bifunctional inhibitor/plant lipid transfer protein/seed storage helical domain-containing protein
A0A484LE23	40.62	1	1	1	159872	Integrase catalytic domain-containing protein
A0A484LB59	40.62	1	1	1	67877	Retrotransposon gag domain-containing protein
A0A484L0C8	40.62	1	1	1	67262	Integrase catalytic domain-containing protein
A0A328D9H2	38.87	2	1	1	49073	Elongation factor Tu
A0A328DUR3	37.55	1	1	1	90559	OBERON-like protein
A0A484KAA7	36.45	5	1	1	18762	Thaumatin-like protein
Table S1c. Protein groups identified in gel filtration peak P2.
Accession	-10lgP	Coverage (%)	Peptides	Unique	Avg. Mass	Description
A0A484N4G7	149.02	3	5	5	131200	Polyubiquitin
A0A484KUS5	37.76	1	1	1	90534	Pentacotripeptide-repeat region of PRORP domain-containing protein
A0A484MLZ1	36.49	1	1	1	93185	polyribonucleotide nucleotidyltransferase
A0A328CXS8	36.1	1	1	1	96138	Methyltransferase type 11 domain-containing protein
A0A484LXA6	130.96	4	3	1	21998	23 kDa jasmonate-induced protein-like OS=Cuscuta campestris OX=132261 GN=CCAM_LOCUS22811 PE=4 SV=1
Table S1d. Protein groups identified in gel filtration peak P3.
Accession	-10lgP	Coverage (%)	Peptides	Unique	Avg. Mass	Description
A0A484N4G7	149.02	1	5	5	131200	Polyubiquitin
A0A328DBY2	132.96	7	5	5	15779	Histone H2B
A0A484LXA6	130.96	4	3	1	21998	23 kDa jasmonate-induced protein-like
A0A484K5I4	74.63	2	2	2	64290	RuBisCO large subunit-binding protein subunit beta chloroplastic
A0A328D9H2	38.87	2	1	1	49073	Elongation factor Tu
